# Supplementary material for: Explaining the resurgent popularity of the wild: motivations for wild plant gathering in the Biosphere Reserve Grosses Walsertal, Austria
Source: J Ethnobiol Ethnomed. 2015 Jun 30;11:55. doi: 10.1186/s13002-015-0032-4 (PMC4488988; doi:10.1186/s13002-015-0032-4)
Supplement: Additional file 1: Table S1. — Raw data on motivations and socio-demographic variables. [file 13002_2015_32_MOESM1_ESM.xlsx]

## Sheet: raw data_Motivations WPG
Nr of questionnaire	Sex (1=male, 2=female)	Age (in years, 999=missing)	Homgardening (1=Yes, 2=No)	Motivation1	Motivation2	Motivation3	Motivation4	Motivation5	Motivation6	Motivation7	Motivation8	Motivation9	Motivation10	Motivation11	Motivation12	Motivation13	Motivation14	Motivation15	Motivation16	Motivation17
3	1	46	1	1	5	2	1	5	2	1	3	5	1	4	1	3	1	5	3	4
4	2	18	2	1	5	1	1	4	4	1	5	5	1	5	1	5	1	5	3	4
7	1	36	1	2	5	2	1	2	2	1	3	3	3	3	3	3	5	3	3	5
8	2	35	1	1	5	1	1	1	1	1	5	4	1	3	1	1	5	5	5	5
9	2	13	1	1	5	3	1	1	1	1	5	1	2	5	3	5	4	5	5	5
11	1	34	1	1	5	4	2	4	1	2	2	5	1	4	1	1	4	5	5	5
13	2	68	1	1	5	1	1	1	1	1	2	3	1	5	1	1	5	5	5	5
16	2	29	2	1	5	3	1	1	1	1	3	2	2	3	3	1	5	3	3	4
18	1	39	1	1	5	4	5	5	3	2	4	4	5	5	3	2	1	5	4	2
19	2	30	1	3	5	5	3	1	3	1	5	5	3	2	3	2	2	5	2	3
20	2	31	2	5	5	4	1	2	3	1	4	5	4	5	4	3	5	2	2	4
21	1	59	1	2	5	2	2	2	1	1	3	5	2	3	1	1	5	4	1	1
22	1	30	2	4	5	4	4	3	4	5	2	4	2	4	3	2	4	1	1	2
23	2	999	1	3	5	5	4	2	4	1	5	5	5	5	1	5	2	2	4	1
24	1	48	2	2	5	3	1	3	2	1	1	3	2	4	3	2	2	2	3	3
27	2	74	1	1	5	1	1	1	3	4	2	3	3	1	1	5	5	5	5	5
29	1	44	2	3	5	1	2	3	3	1	5	4	3	2	2	4	1	4	3	3
31	2	34	2	4	5	5	1	1	5	3	5	5	5	5	5	5	2	3	1	3
32	2	38	2	1	5	3	1	1	1	1	3	5	2	4	3	1	3	3	3	3
33	2	74	1	1	5	1	1	5	1	1	2	1	1	1	1	1	2	5	5	5
39	2	70	2	2	5	4	1	2	3	1	5	5	3	5	1	2	1	4	5	4
40	2	34	2	1	5	3	1	1	1	1	1	5	1	3	1	1	4	5	4	4
42	2	43	1	1	5	1	1	1	1	1	1	5	1	3	1	1	1	5	3	5
43	1	48	2	3	5	2	4	5	3	1	3	5	4	4	2	1	1	3	1	4
44	1	79	1	1	5	1	1	1	1	1	5	5	2	5	3	2	5	5	2	5
45	2	74	1	1	5	2	1	1	1	1	1	1	1	1	1	1	5	5	2	5
51	1	44	1	3	5	3	1	1	1	1	2	2	2	3	2	2	4	3	3	5
52	1	9	2	1	5	1	1	1	4	1	4	4	1	1	2	2	3	4	3	4
53	2	32	1	1	5	1	1	1	4	1	4	4	1	1	2	2	3	4	3	4
54	1	42	1	1	5	3	1	3	3	1	1	3	3	3	2	1	3	5	5	5
55	2	17	2	3	5	4	1	4	2	2	3	3	1	4	3	2	2	5	3	5
56	1	11	1	1	5	3	1	1	1	1	2	4	2	1	2	1	5	5	4	5
57	2	10	1	2	5	1	1	1	3	3	1	5	1	5	1	1	5	3	1	3
60	2	66	1	1	5	1	1	1	1	1	1	1	1	1	1	1	3	2	2	4
61	1	10	1	1	5	1	1	1	1	1	1	1	1	1	1	1	3	2	2	4
63	1	37	1	1	5	2	1	1	1	1	1	2	3	4	2	1	2	5	3	3
65	2	59	1	1	5	2	1	1	1	1	5	5	1	5	1	1	5	5	5	5
67	2	28	2	3	5	4	1	1	3	2	4	4	3	4	2	3	3	4	3	3
68	1	45	1	1	5	2	1	1	1	1	3	4	2	5	1	4	4	4	2	5
69	2	43	1	1	5	2	1	3	2	2	5	5	3	3	1	2	4	3	1	3
72	1	48	1	3	5	3	2	5	4	2	5	4	4	3	3	3	5	3	3	3
73	2	43	1	3	5	3	2	5	3	1	5	3	3	2	3	3	5	3	1	3
74	1	59	1	2	5	5	2	3	1	2	2	2	1	2	2	2	2	4	3	3
75	2	999	1	1	5	1	1	1	1	1	3	2	1	2	1	1	5	5	5	4
76	2	69	2	1	5	2	1	1	1	1	2	3	1	1	1	1	4	1	4	5
77	2	31	1	1	5	1	1	3	3	1	3	5	3	3	1	3	1	3	3	3
78	1	42	1	1	5	3	2	2	2	1	3	3	2	2	2	2	3	3	3	3
79	2	33	1	1	3	3	1	1	1	1	3	2	2	2	2	2	3	5	3	2
81	2	46	1	1	5	3	1	2	2	1	5	5	1	4	1	1	3	5	5	5
82	2	15	2	1	5	3	2	1	1	1	4	1	1	3	1	4	2	5	5	5
83	2	999	1	1	5	5	1	3	1	3	4	1	1	2	1	1	3	5	1	5
84	2	44	1	1	5	2	1	1	1	1	2	2	1	5	1	1	5	5	5	5
87	1	44	1	2	5	5	3	4	4	2	5	5	4	5	3	2	2	3	3	3
88	2	70	1	1	5	4	3	2	2	3	4	4	2	3	3	3	1	4	3	3
89	2	999	1	1	5	4	3	2	2	3	4	4	2	3	3	3	1	4	3	3
90	1	44	1	2	5	3	2	2	2	2	2	3	2	4	2	3	3	4	3	3
92	2	63	1	1	4	2	1	1	1	1	1	1	1	1	1	1	1	1	1	1
94	2	40	1	1	5	5	2	5	1	2	4	5	1	3	1	1	1	5	4	5
95	2	68	1	1	5	1	1	1	1	1	5	1	4	4	1	3	5	5	2	5
96	2	999	1	2	5	4	1	1	1	1	3	3	1	4	2	4	4	5	3	5
97	2	40	2	3	5	4	3	1	1	2	1	2	2	3	2	2	5	5	3	4
99	1	73	1	1	5	3	1	1	1	1	5	5	1	3	1	3	3	5	3	3
100	2	73	1	5	5	4	1	1	1	1	4	3	3	3	2	5	1	1	1	2
101	2	35	1	3	5	5	1	1	3	1	4	5	2	5	1	2	3	3	4	2
102	1	44	1	4	5	3	1	2	5	1	4	4	3	5	2	2	3	3	3	3
103	2	67	1	1	5	1	1	1	1	1	5	3	1	1	1	1	5	5	5	5
104	2	43	1	1	5	5	1	1	2	1	5	5	2	5	1	3	5	5	1	1
108	2	31	1	1	5	3	1	3	2	1	3	5	1	3	1	1	3	5	2	5
109	2	24	2	1	4	5	4	3	1	1	1	5	1	1	5	1	1	5	3	4
110	2	999	2	2	5	5	1	2	2	1	5	3	2	3	2	1	5	3	1	5
112	2	42	1	1	5	1	1	1	1	1	1	1	1	1	1	1	1	4	4	4
113	2	38	1	1	5	4	1	2	1	1	3	3	1	3	1	1	5	5	3	5
114	2	37	1	2	5	2	1	1	2	1	3	4	3	3	1	2	3	5	5	5
115	1	46	2	3	5	5	3	5	5	3	5	5	5	5	3	5	5	5	3	5
116	2	43	1	1	5	5	1	5	5	1	1	5	3	5	1	1	5	5	2	5
117	2	68	1	2	5	3	1	5	3	3	3	5	2	5	3	3	5	5	4	5
118	1	70	1	1	5	1	2	5	2	2	2	5	2	3	2	3	5	5	2	5
119	1	70	1	2	5	2	1	2	3	2	4	3	2	3	2	1	5	5	4	5
120	1	36	1	3	3	3	1	1	1	1	1	3	1	3	3	1	3	3	2	3
121	2	34	1	1	5	1	1	1	1	3	5	5	2	5	2	1	3	5	3	3
122	2	56	1	1	5	1	1	1	1	1	4	4	1	4	1	1	5	4	4	5
123	2	42	2	1	5	5	4	2	2	4	3	2	2	1	2	2	1	2	1	5
124	2	54	2	1	5	3	1	1	1	1	3	1	1	1	1	1	5	3	3	4
129	2	63	1	1	4	2	1	1	1	1	3	2	2	3	2	1	2	2	2	2
130	2	38	2	1	5	1	1	3	1	1	5	3	3	2	2	2	3	5	2	5
131	1	36	2	2	5	4	3	2	2	2	4	4	3	3	2	2	4	3	3	3
132	1	68	1	1	4	3	1	1	1	1	2	2	2	3	1	1	2	4	2	4
133	1	38	2	2	5	2	1	1	1	1	3	3	2	1	1	1	3	4	3	3
136	1	39	1	1	5	2	1	1	2	1	4	4	2	3	2	1	2	5	2	4
138	2	18	2	3	5	5	2	2	4	1	3	3	3	4	3	4	1	4	2	2
139	2	14	1	3	2	4	3	2	4	2	4	3	4	3	3	3	1	2	1	2
140	2	42	1	1	5	2	1	3	2	1	3	3	2	3	1	2	2	5	4	4
141	2	15	2	3	5	5	2	2	3	2	4	4	3	5	3	5	2	3	1	3
142	2	77	1	1	4	3	1	3	3	1	4	5	3	3	3	1	3	3	2	3
143	2	42	1	1	3	2	1	2	1	1	2	3	1	1	1	1	1	4	4	5
144	1	42	1	1	5	2	1	1	1	1	1	2	1	1	1	1	2	3	2	2
145	2	43	1	1	5	2	1	1	1	1	1	1	1	1	1	1	1	2	2	2
147	2	31	2	1	5	3	1	1	1	1	1	1	1	1	1	1	3	5	1	4
149	2	36	2	1	5	3	1	1	1	1	1	1	1	1	1	1	3	3	4	3
151	2	45	1	2	5	5	2	1	2	2	2	5	3	5	3	3	1	2	1	2
152	2	12	1	2	3	5	1	3	3	3	4	5	2	5	2	3	2	2	3	4
153	2	14	1	2	5	5	1	3	1	2	3	2	2	3	2	2	2	5	3	5
154	2	36	1	1	5	1	1	5	1	1	4	4	1	4	2	1	1	3	3	4
155	2	39	1	3	5	5	4	2	4	1	5	5	5	5	1	5	2	2	4	1
156	1	48	1	2	5	1	2	2	2	1	5	3	2	1	1	2	5	5	5	5
161	2	34	1	2	5	2	1	2	3	1	4	4	2	3	2	1	2	4	3	4
162	2	42	2	2	4	3	1	4	3	1	3	4	3	4	3	2	2	4	3	4
163	1	33	2	2	4	3	1	2	2	1	3	2	1	2	3	2	3	3	3	3
164	2	74	1	1	5	2	1	1	1	2	2	4	1	2	2	2	3	3	2	2
165	1	49	1	1	5	5	1	3	1	1	3	3	1	2	1	3	5	4	3	5
166	2	999	1	1	2	2	2	1	1	1	5	5	1	3	3	1	3	5	2	5
167	2	52	2	3	5	5	5	5	5	5	5	5	5	5	3	5	5	1	2	4
168	2	48	2	1	5	5	1	1	1	1	5	5	1	5	1	1	2	5	4	5
169	1	13	2	3	5	5	3	2	3	2	5	5	3	3	2	5	3	2	4	2
170	1	36	2	3	4	3	2	4	3	2	4	2	4	2	4	2	3	5	2	4
172	2	66	1	2	5	4	2	1	1	2	5	5	1	2	1	1	2	5	5	3
173	2	40	2	2	5	2	2	3	4	1	4	4	4	4	3	1	4	5	3	3
175	2	36	1	2	5	2	1	2	2	1	4	3	3	2	2	2	2	3	2	3
176	1	37	1	2	5	3	1	3	3	3	4	4	4	4	3	3	3	3	2	3
177	2	39	1	4	5	4	2	3	2	1	4	4	2	4	2	2	3	5	3	5
179	2	68	1	1	5	2	1	1	1	1	3	3	1	3	1	1	3	2	3	1
180	2	40	2	1	5	3	1	2	1	1	5	5	1	1	1	3	1	1	3	1
181	2	42	2	1	5	3	1	1	1	1	5	5	1	3	1	1	2	3	1	2
182	1	42	2	1	5	5	1	1	1	1	5	5	3	5	3	1	3	5	5	3
184	2	42	1	1	5	3	1	4	2	1	4	5	2	3	1	2	5	5	4	5
186	2	62	1	1	5	1	1	2	2	1	1	3	1	2	1	1	2	5	5	5
187	2	36	1	1	5	2	1	2	2	1	3	3	1	3	2	1	2	5	4	5
188	2	40	1	2	5	4	3	3	3	2	2	5	3	4	2	2	4	5	2	4
189	1	66	1	1	5	3	1	1	1	1	3	3	1	3	1	1	5	5	3	4
192	2	999	2	1	5	5	1	5	1	1	5	5	1	5	1	1	5	5	2	3
194	1	999	2	3	4	2	3	5	4	4	2	3	2	4	4	5	1	2	1	2
198	1	37	2	5	5	5	5	5	5	5	5	5	2	5	5	2	2	2	1	2
199	2	43	1	1	5	3	1	1	3	1	3	4	3	3	1	2	3	4	2	3
200	2	63	1	1	5	1	3	1	2	2	4	2	1	2	1	1	5	5	5	5
203	1	40	1	2	5	3	3	4	2	2	3	5	3	3	4	1	4	4	2	4
204	2	35	1	1	5	4	3	4	3	1	1	5	2	4	1	1	4	5	2	4
206	2	45	1	1	5	1	1	1	2	1	5	5	2	4	1	2	5	5	4	5
208	2	43	1	1	5	1	1	1	1	1	1	3	1	3	1	3	3	3	3	5
210	2	66	1	1	5	1	1	1	1	1	3	4	1	3	1	1	2	4	3	5
211	2	37	1	5	5	2	1	1	2	1	5	5	2	1	1	1	5	5	1	4
214	1	46	1	1	2	5	1	3	1	1	2	3	2	5	1	2	1	4	3	2
215	2	38	1	2	1	2	1	1	1	1	3	3	2	5	1	2	1	5	3	3
217	2	43	1	1	5	1	1	1	1	1	3	3	1	1	1	1	5	3	2	5
219	2	9	2	3	5	3	1	1	1	2	5	1	2	1	2	3	5	3	4	3
220	2	36	1	1	4	2	1	1	1	1	2	2	1	2	1	1	2	5	2	2
222	2	28	1	1	5	3	1	1	1	1	4	2	1	1	2	2	1	5	3	4
223	2	30	1	1	5	4	1	1	1	1	5	3	2	2	2	1	2	2	2	2
225	2	47	1	2	5	2	1	1	2	1	3	2	2	2	2	1	3	3	3	4
227	2	31	2	1	5	3	2	1	1	1	4	3	2	3	1	3	1	3	2	4
229	1	13	1	1	5	1	2	5	1	1	5	4	1	5	1	1	5	5	5	5
231	1	33	1	2	5	5	2	5	1	1	2	5	3	5	3	1	4	4	2	3
233	1	9	2	1	4	5	1	1	3	2	4	3	5	1	3	4	1	3	3	3
234	1	8	2	1	5	1	1	1	1	1	1	1	1	1	1	1	1	5	1	1
235	2	36	1	1	5	3	2	5	2	3	4	2	3	3	1	2	2	3	4	5
236	2	67	1	1	5	1	1	1	1	1	1	5	3	4	2	3	1	4	2	4
237	2	17	1	1	5	1	1	1	1	1	1	1	1	1	1	1	5	5	5	5
238	2	15	1	1	5	1	1	1	1	1	1	1	1	1	1	1	5	5	5	5
239	2	31	1	1	5	4	4	1	4	4	4	4	4	4	1	1	1	5	1	1
240	1	33	1	2	5	5	4	5	4	4	5	5	4	5	4	5	1	3	1	3
242	2	61	1	2	5	1	2	3	2	1	4	2	2	2	2	4	3	2	4	2
245	1	35	2	1	5	5	3	3	1	1	3	3	1	3	3	1	2	3	3	4
246	2	31	1	1	5	2	1	1	1	2	5	3	1	2	1	1	2	4	2	3
247	1	13	2	1	5	3	1	2	4	1	5	3	3	4	2	5	4	5	2	5
248	1	47	2	1	4	3	1	1	2	2	3	3	2	3	3	2	1	3	3	3
250	2	41	1	3	5	5	3	4	3	1	3	5	2	4	2	1	5	3	4	5
253	2	11	1	1	5	3	1	1	1	1	4	3	3	3	3	2	4	5	3	5
254	2	37	1	1	5	2	1	1	3	1	5	4	4	3	2	3	3	4	2	3
256	2	39	1	4	5	5	2	1	2	3	2	2	4	2	3	3	2	2	2	1
257	2	73	1	1	3	2	1	1	1	1	1	1	2	1	1	2	1	4	2	2
258	2	27	1	3	5	3	1	1	2	1	5	5	2	5	1	1	5	5	5	5
259	2	56	1	1	3	2	1	2	1	1	4	3	1	3	1	1	2	5	4	4
261	2	56	1	1	5	3	1	3	2	1	2	3	2	2	1	1	2	4	3	4
262	2	24	1	3	5	1	1	1	1	1	3	3	3	2	2	1	1	5	5	2
263	2	36	1	1	5	3	1	2	1	1	1	5	1	2	1	1	3	5	5	5
264	1	66	1	1	5	3	1	1	3	1	2	1	3	2	1	2	5	5	2	2
268	2	78	2	3	4	4	1	4	3	1	3	3	4	4	3	2	5	5	3	4
269	1	46	2	1	5	2	1	4	5	1	4	5	5	3	4	2	1	5	2	4
271	2	999	2	1	5	3	1	1	1	1	1	5	2	2	5	2	1	3	5	1
272	2	23	1	1	5	5	1	5	3	1	3	5	3	3	3	2	4	5	4	5
273	1	38	2	2	5	1	2	2	2	1	3	3	2	2	2	2	3	4	5	4
281	2	37	1	1	5	5	1	5	1	2	5	5	2	4	2	2	1	2	1	2
282	1	44	1	5	5	4	1	5	2	1	5	5	5	5	2	1	5	5	2	3
284	2	33	1	2	5	3	1	1	2	2	4	3	2	3	1	1	3	4	2	4
285	2	76	2	1	5	4	2	2	1	2	2	1	1	1	1	3	2	1	4	2
286	1	44	1	3	5	4	3	1	1	2	5	4	3	4	2	1	3	5	4	3
287	1	81	2	3	5	3	5	1	1	2	2	3	1	1	1	1	3	2	1	4
290	1	45	1	3	5	2	1	2	2	1	3	3	2	3	3	3	3	3	2	3
291	2	75	2	1	3	1	1	4	1	1	1	1	1	1	1	2	4	4	2	3
292	2	77	1	1	4	1	1	3	1	1	1	1	2	1	2	1	4	3	2	2
293	2	34	1	3	5	3	2	2	3	2	2	3	3	3	3	2	4	4	2	2
295	2	38	2	2	5	1	2	4	1	1	3	4	2	1	1	2	2	2	3	2
296	1	43	2	2	5	1	3	4	1	2	3	4	4	1	3	2	2	2	3	2
297	2	14	2	2	5	4	1	3	5	2	5	3	5	3	5	5	1	1	1	1
298	2	77	2	1	5	3	1	3	2	1	3	3	4	4	2	2	1	3	1	3
299	2	24	2	1	5	3	2	2	1	2	5	3	3	3	2	4	3	5	2	3
300	2	45	1	1	5	3	1	1	1	1	2	2	2	2	1	1	1	2	1	3
301	2	40	1	1	5	3	2	4	1	3	2	5	1	3	1	3	4	5	4	5
303	2	38	2	3	5	2	4	1	1	2	5	3	3	2	3	2	4	3	1	3
305	1	34	2	2	5	3	1	1	1	1	5	3	3	5	3	2	1	3	1	2
306	2	56	1	1	5	1	1	1	1	1	4	5	3	5	1	3	5	5	5	5
307	2	27	2	3	5	2	2	3	2	1	5	4	3	5	2	3	4	5	5	3
308	2	38	2	1	5	1	1	2	1	1	3	4	2	4	2	1	4	4	4	3
312	2	14	2	2	5	3	1	1	3	3	2	4	1	3	5	3	2	3	4	5
313	2	40	2	3	5	3	1	1	3	1	4	4	3	3	3	2	2	3	4	4
314	2	38	2	1	5	3	5	3	3	5	2	2	3	1	3	3	3	4	3	3
317	2	13	1	4	5	2	1	1	3	1	5	2	3	2	2	5	3	5	2	4
320	2	39	1	4	5	4	1	3	3	1	5	5	2	3	2	4	2	3	4	3
322	1	39	1	2	4	5	1	1	2	1	3	4	2	4	2	2	3	5	4	3
323	1	40	1	3	5	3	1	3	1	1	3	3	3	3	2	1	4	5	3	3
324	2	64	2	1	5	1	1	1	1	1	1	3	1	1	1	1	1	3	3	5
325	1	53	2	2	5	3	2	2	2	2	4	4	3	2	3	4	4	4	4	4
326	2	36	2	1	5	4	2	2	1	1	3	3	2	2	1	1	2	3	2	2
327	2	15	1	1	3	2	2	2	2	1	4	3	2	2	1	5	2	4	4	4
328	1	17	1	2	5	2	1	1	1	1	4	3	1	2	1	2	2	4	2	3
329	1	40	1	1	5	3	1	1	1	1	4	3	2	4	1	2	4	5	4	4
331	2	68	1	1	5	5	1	1	1	1	1	5	1	1	1	3	3	5	2	3
334	1	53	2	1	5	2	2	2	3	2	3	3	3	3	3	3	4	1	3	3
335	2	18	2	4	5	4	3	3	4	4	3	3	4	3	3	3	1	1	1	2
336	1	43	2	1	5	3	1	1	1	1	1	3	1	1	1	1	3	5	3	3
337	2	36	2	1	5	5	1	1	1	1	3	4	1	4	2	1	4	3	1	3
338	2	40	2	1	5	5	1	4	1	1	5	5	3	5	1	1	1	4	3	3
339	2	70	2	3	5	4	1	1	1	1	2	3	2	3	1	1	4	5	4	2
341	2	32	1	3	5	3	1	3	2	1	2	3	2	3	3	2	2	3	3	2
342	1	39	1	1	5	3	2	4	2	1	3	3	2	3	2	1	3	5	2	5
343	2	35	1	3	5	3	1	3	2	1	2	2	2	2	2	1	3	5	3	5
344	2	63	1	1	5	3	1	1	1	1	1	2	2	2	1	2	2	4	3	2
345	2	53	1	1	5	4	1	1	3	4	5	4	3	5	3	3	1	3	3	4
346	2	36	1	1	5	2	1	1	1	1	1	5	1	3	1	1	5	5	4	5
347	1	49	1	1	5	1	1	1	1	1	1	3	1	1	1	1	1	5	1	1
349	2	38	2	3	5	3	1	2	1	1	3	3	3	3	2	2	3	3	3	3
350	2	40	2	3	5	3	1	1	3	1	4	4	3	3	3	2	2	3	4	4
351	1	79	1	1	2	1	1	1	1	1	1	1	1	1	1	1	2	5	2	4
352	1	42	1	1	5	3	1	1	1	1	3	3	2	2	1	1	4	3	2	3
353	2	42	1	1	5	1	1	1	1	1	3	3	1	1	3	1	1	3	5	2
355	2	51	1	3	5	2	1	1	1	1	5	4	2	3	2	2	5	5	4	4
356	2	35	1	2	5	1	1	4	1	1	2	2	2	1	1	1	2	4	4	4
357	2	64	1	1	5	1	1	5	1	1	1	1	1	1	1	1	5	5	5	5
358	1	37	2	3	5	4	3	1	3	3	3	5	2	3	3	3	1	3	1	3
359	2	37	1	3	5	4	3	1	3	3	3	5	2	3	3	3	1	3	1	3
360	2	61	1	4	5	3	2	4	2	3	5	3	3	3	2	2	1	1	2	1
361	1	45	1	5	5	1	2	4	4	2	5	4	5	3	2	3	3	3	3	3
362	2	42	1	2	5	2	1	3	5	1	5	2	4	4	3	3	5	5	3	2
363	1	21	2	1	5	3	1	1	5	1	5	3	4	2	1	1	5	5	4	3
364	2	18	2	1	5	1	1	1	3	1	5	2	2	1	2	3	1	4	4	3
365	2	29	1	1	5	4	1	2	2	1	5	4	2	4	1	2	3	5	4	4
367	1	30	1	2	5	4	1	2	2	1	4	3	2	3	1	2	4	4	3	3
368	1	22	2	2	5	5	1	1	3	3	5	5	3	3	5	3	3	1	1	3
369	1	42	1	2	5	3	1	4	3	1	3	2	5	2	4	3	1	3	2	1
373	2	47	1	1	5	1	1	5	1	1	5	5	2	3	1	1	5	5	3	1
374	1	39	2	2	5	1	1	3	3	1	3	2	5	1	3	3	3	5	5	5
375	2	41	1	1	3	5	1	1	2	1	3	5	2	2	1	5	1	5	4	1
376	2	69	1	1	5	1	1	2	3	1	3	3	1	1	1	1	5	5	5	5
377	2	42	1	1	5	1	1	1	3	1	4	4	2	4	1	1	5	5	5	5
378	1	40	2	1	5	3	1	4	3	1	2	3	2	3	1	3	1	5	2	5
382	2	43	1	4	5	4	1	1	1	1	4	5	3	4	1	4	1	4	2	4
384	2	52	2	2	5	2	1	2	2	1	4	4	2	4	2	4	2	5	5	3
385	2	16	1	2	5	4	3	1	3	4	5	4	3	4	2	4	4	5	3	5
386	1	42	1	1	4	3	1	1	1	1	3	3	2	3	1	1	2	5	3	4
388	1	21	2	3	5	4	2	2	3	1	4	3	3	2	3	4	2	3	3	2
389	2	42	1	3	5	4	2	2	2	1	4	4	3	4	3	4	4	4	3	4
390	2	13	2	2	5	3	3	4	4	2	3	4	2	1	1	5	3	5	2	5
391	1	57	1	1	5	2	1	1	1	1	3	2	2	3	2	3	5	4	3	5
392	2	51	1	1	5	5	1	1	5	1	5	5	1	5	1	5	5	5	5	5
394	2	34	2	1	5	5	1	1	4	3	5	5	2	5	2	1	5	5	5	5
395	1	38	2	2	5	3	2	1	2	2	1	3	2	3	4	2	4	4	3	4
396	2	16	2	1	2	5	1	1	1	1	5	3	3	1	3	5	1	5	5	5
398	2	33	2	1	5	2	2	1	2	2	4	4	3	4	3	2	4	4	3	1
399	1	37	2	1	5	1	1	1	1	1	5	2	1	3	2	2	2	5	5	5
400	2	56	1	1	5	1	1	1	1	1	1	1	1	1	1	1	1	1	1	1
402	2	20	1	1	5	2	1	3	3	2	5	3	4	4	3	4	5	5	5	5
403	2	83	1	1	5	1	1	1	1	1	1	1	1	1	1	1	5	5	5	1
404	1	60	2	3	5	4	1	1	2	1	5	4	4	3	3	2	2	1	2	5
407	1	32	2	2	5	4	1	4	4	1	5	3	2	4	2	3	1	4	2	3
408	2	68	1	1	5	1	1	1	1	1	1	1	1	1	1	1	3	5	4	1
409	2	39	2	1	5	2	1	2	2	1	5	4	2	2	2	2	4	5	3	4
410	1	38	2	1	5	1	1	1	1	1	1	1	3	2	2	1	3	4	3	3
411	1	32	2	1	5	3	1	1	1	1	5	5	3	3	4	5	1	5	3	3
413	2	30	2	5	5	5	2	5	2	5	5	5	5	5	5	5	1	1	1	1
415	2	52	1	1	3	2	1	1	2	1	2	2	2	2	1	2	3	2	2	3
416	2	53	1	2	5	1	1	1	1	1	5	5	1	1	1	1	3	3	2	4
417	2	68	1	1	5	1	1	1	1	1	1	1	1	1	1	1	1	3	5	5
418	1	70	1	1	5	1	1	1	1	1	1	1	1	1	1	1	1	3	5	4
419	2	36	1	1	5	2	1	1	1	1	5	2	2	1	1	1	1	4	2	3
420	2	36	1	1	5	1	1	1	1	1	1	1	1	1	1	1	1	4	2	2
421	1	46	1	3	5	5	2	3	5	1	4	3	3	3	3	3	3	5	4	4
422	2	16	1	2	5	5	1	5	3	3	5	5	3	3	3	3	1	4	1	3
424	2	17	1	2	5	5	1	3	3	2	3	5	3	5	2	5	1	5	2	3
425	2	38	2	1	5	5	3	5	5	2	5	3	1	2	1	2	3	5	3	4
426	2	12	2	3	5	4	1	5	4	3	5	3	2	2	3	2	2	4	3	3
427	1	46	2	4	5	3	3	4	4	3	5	5	4	4	5	3	1	2	2	3
428	1	40	1	2	3	5	1	1	3	2	2	2	2	2	2	2	1	2	2	3
430	2	69	1	1	5	3	1	1	1	1	1	1	1	3	1	1	5	5	5	5
431	2	36	1	2	3	5	1	1	3	2	2	2	2	2	2	2	1	2	2	3
433	1	40	2	2	5	3	1	1	1	1	5	4	4	4	3	3	2	5	4	2
435	2	36	2	1	5	1	1	3	1	1	4	4	1	2	1	1	3	5	2	2
437	2	31	1	1	5	3	2	1	1	2	3	3	2	3	2	1	2	3	1	2
438	1	44	2	1	5	3	1	1	3	2	4	4	2	3	3	2	2	3	3	4
439	2	57	1	1	5	2	2	3	2	1	3	4	2	3	1	2	2	5	4	5
440	2	43	1	1	5	2	1	4	2	1	5	5	3	3	2	2	3	3	3	3
443	1	45	2	1	2	4	1	1	1	1	3	3	3	3	3	1	2	3	3	3
444	2	15	2	1	3	1	1	4	1	2	4	2	1	4	1	2	5	5	5	5
445	2	39	2	1	3	2	1	1	1	2	3	3	1	3	2	1	2	5	1	2
446	2	38	2	1	5	5	1	2	1	1	5	5	2	3	2	1	3	3	2	3
447	2	19	2	1	5	3	1	1	1	1	4	3	1	4	2	1	1	5	2	5
448	2	65	1	1	1	1	1	1	1	1	1	1	1	1	1	1	3	3	3	3
449	2	38	1	3	5	1	1	1	1	1	3	3	3	3	2	2	3	3	3	3
450	1	66	1	1	5	1	1	1	1	1	1	1	1	1	1	1	5	1	3	1
451	2	66	1	2	5	2	1	1	1	1	1	2	1	1	1	2	1	5	2	5
453	1	36	1	1	5	5	1	1	1	1	2	4	2	4	3	1	4	3	4	4
454	2	69	1	1	5	1	1	1	1	1	1	1	2	1	1	1	2	5	1	1
455	1	70	1	1	5	5	1	1	1	1	1	1	5	1	3	1	5	1	4	5
456	2	33	1	1	5	5	1	1	1	1	3	5	3	5	3	1	5	3	2	3
457	2	55	2	1	5	1	1	3	1	1	4	4	1	4	1	1	4	5	4	4
458	2	37	2	1	5	3	1	4	3	1	3	3	1	3	2	1	3	4	2	5
461	2	8	1	1	5	5	1	1	3	2	4	4	1	5	2	3	4	3	2	3
462	1	15	2	4	5	4	3	2	3	3	4	3	4	3	4	4	1	1	4	2
463	2	12	1	2	5	3	1	1	1	1	3	1	1	4	1	1	1	5	4	5
464	2	53	1	1	5	5	2	3	3	3	5	5	2	4	1	2	5	5	1	2
467	2	20	2	1	5	5	2	1	1	1	5	4	3	3	3	1	1	2	3	2
468	2	37	2	1	5	5	1	1	1	1	1	1	5	1	3	1	5	3	5	3
469	1	45	2	5	1	1	5	1	5	5	3	5	5	5	5	5	1	1	1	3
470	2	35	2	1	5	3	1	5	3	1	3	3	3	1	1	3	1	3	3	5
472	2	40	2	2	5	3	2	4	3	3	5	5	3	5	2	3	3	4	4	3
473	1	16	2	3	5	5	4	4	5	4	5	5	4	5	4	5	1	3	4	3
474	2	75	2	2	5	3	2	2	3	1	2	2	2	2	2	3	2	4	4	2
476	2	31	2	1	5	3	2	3	3	2	4	3	3	4	2	2	3	3	3	3
477	2	71	1	1	5	5	1	3	1	1	4	3	2	3	2	2	3	5	2	4
478	2	60	1	1	5	1	1	1	1	2	3	3	1	1	1	1	5	5	3	5
479	2	56	1	3	5	4	3	5	3	2	4	4	2	1	1	2	3	3	3	3
480	1	38	1	1	5	1	1	3	4	1	5	3	4	1	3	3	1	1	4	4
481	1	75	2	1	5	3	1	1	2	1	3	5	2	3	1	3	4	4	4	4
483	2	47	1	2	5	3	1	2	2	1	3	3	2	2	2	2	2	4	4	5
484	2	83	1	1	5	2	1	1	1	2	4	3	2	2	1	1	5	5	5	5
486	2	57	1	1	5	3	1	1	1	1	5	5	1	1	1	3	1	5	2	5
487	2	54	1	1	5	2	1	1	2	1	2	2	3	2	2	1	3	5	4	2
488	1	31	2	1	5	3	2	1	2	1	2	3	2	4	2	2	3	4	4	3
489	2	34	1	1	5	4	1	2	1	1	3	3	1	1	1	1	2	5	2	5
490	2	36	1	1	5	1	1	1	1	1	1	1	1	1	1	1	1	4	3	4
491	2	41	1	1	5	3	1	1	1	1	2	4	1	2	1	1	4	4	4	4
492	2	53	1	2	5	2	1	1	2	1	4	3	1	3	1	1	3	2	3	3
493	2	55	1	2	5	5	3	4	5	3	5	5	4	5	2	5	1	2	2	1
496	1	11	1	1	4	3	2	3	1	1	3	2	2	3	4	2	4	4	2	4
497	2	72	2	3	5	5	5	5	3	2	4	4	3	3	2	2	3	3	3	4
498	2	45	2	1	5	2	1	1	1	1	2	2	2	2	1	1	3	3	3	3
499	2	42	1	1	5	4	2	3	2	2	5	2	2	4	3	2	4	4	2	4
500	2	9	2	1	5	5	1	1	1	1	5	5	1	3	1	5	5	5	3	2
501	1	40	2	1	5	1	1	1	1	1	5	2	3	2	3	2	1	5	2	2
502	2	12	2	1	5	3	3	1	1	3	5	5	3	3	3	1	5	5	3	5
503	2	30	2	1	5	3	2	3	1	1	2	2	2	3	1	1	1	3	3	4
504	2	35	1	2	5	5	1	1	3	1	3	3	3	3	3	3	5	3	5	5
505	2	44	2	3	5	4	1	1	1	1	3	2	1	3	1	2	2	3	3	3
506	2	33	1	1	5	1	1	2	1	1	2	3	1	1	1	1	5	3	5	5
507	2	70	1	1	5	1	1	1	1	1	4	5	2	5	2	2	5	5	3	3
